# Supplementary material for: Dynamin2 controls Rap1 activation and integrin clustering in human T lymphocyte adhesion
Source: PLoS One. 2017 Mar 8;12(3):e0172443. doi: 10.1371/journal.pone.0172443 (PMC5342215; doi:10.1371/journal.pone.0172443)
Supplement: S1 Dataset — (XLSX) [file pone.0172443.s013.xlsx]

## Sheet: Figure 1
Figure1
A
ICAM-1					VCAM-1
DMSO unstimulated	DMSO PMA	Dynasore unstimulated	Dynasore PMA		DMSO unstimulated	DMSO PMA	Dynasore unstimulated	Dynasore PMA
38.0952	2737.41	17.6871	28.5714		118.367	3014.97	34.0136	146.939
28.5714	2307.48	6.46259	19.3878		68.0272	1888.44	7.48299	93.8776
74.8299	3778.23	12.2449	22.1088		548.639	1639.12	89.4558	157.143
116.667	2358.84	19.3878	182.993
58.5034	2012.24	12.585	30.9524
B
ICAM-1					VCAM-1
DMSO unstimulated	DMSO CXCL12	Dynasore unstimulated	Dynasore CXCL12		DMSO unstimulated	DMSO CXCL12	Dynasore unstimulated	Dynasore CXCL12
250.34	1108.84	44.898	224.49		118.367	765.986	34.0136	88.4354
38.0952	557.823	17.6871	29.932		246.939	1164.63	111.565	215.306
44.2177	322.449	8.84354	9.86395		193.197	944.218	54.4218	126.871
64.966	1329.25	24.8299	40.8163
108.844	423.129	10.2041	40.1361
C
ICAM-1					VCAM-1
DMSO unstimulated	DMSO anti-CD3/CD28	Dynasore unstimulated	Dynasore anti-CD3/CD28		DMSO unstimulated	DMSO anti-CD3/CD28	Dynasore unstimulated	Dynasore anti-CD3/CD28
38.0952	533.333	17.6871	17.6871		118.367	1227.21	34.0136	47.619
55.4422	540.136	12.585	20.068		738.776	1658.5	20.4082	31.6327
39.7959	684.354	13.2653	11.5646		193.197	1194.56	40.1361	42.8571
E
ICAM-1					VCAM-1
Dynole 31-2 unstimulated	Dynole 31-2 PMA	Dynole 34-2 unstimulated	Dynole 34-2 PMA		Dynole 31-2 unstimulated	Dynole 31-2 PMA	Dynole 34-2 unstimulated	Dynole 34-2 PMA
46.5986	1676.19	33.6735	491.156		763.265	2276.19	97.6191	564.626
135.374	1876.19	16.6667	537.415		473.469	1751.02	82.6531	248.639
64.966	2068.03	13.2653	34.3537		557.823	1933.33	21.7687	54.7619
162.585	2782.31	10.5442	358.503		628.571	2225.85	67.6871	450
F
ICAM-1							VCAM-1
Control siRNA unstimulated	Control siRNA PMA	Dynamin2 siRNA Oligo1 unstimulated	Dynamin2 siRNA Oligo1 PMA	Dynamin2 siRNA Oligo2 unstimulated	Dynamin2 siRNA Oligo2 PMA		Control siRNA unstimulated	Control siRNA PMA	Dynamin2 siRNA Oligo1 unstimulated	Dynamin2 siRNA Oligo1 PMA	Dynamin2 siRNA Oligo2 unstimulated	Dynamin2 siRNA Oligo2 PMA
29.932	2626.87	34.6939	1525.85	23.1292	1413.61		329.252	2284.35	210.884	1542.18	202.721	1243.88
66.6667	2560.54	51.7007	1865.31	31.2925	1241.16		238.435	2249.66	167.347	1369.39	146.258	941.156
170.748	1917.01	123.809	1140.14	138.095	1353.74		419.048	2186.39	265.986	1303.4	348.98	1470.75

## Sheet: Figure 2
Figure 2
C			D			E
DMSO	Dynasore		Dynole 31-2	Dynole 34-2		Control siRNA	Dynamin2 siRNA Oligo1	Dynamin2 siRNA Oligo2
1056	7		325.397	14.7392		1	0.509421	0.304172
947	11		346.259	12.6984		1	0.515606	0.809124
856	66		612.698	86.3946
474	4		572.562	87.9819
			467.574	158.73
			685.261	136.281

## Sheet: Figure 3
Figure 3
B					C					D
DMSO unstimulated	DMSO CXCL12	Dynasore unstimulated	Dynasore CXCL12		DMSO unstimulated	DMSO CXCL12	Dynasore unstimulated	Dynasore CXCL12		DMSO unstimulated	DMSO CXCL12	Dynasore unstimulated	Dynasore CXCL12
326.71	648.25	41.65	48.35		10.89	21.61	1.39	1.61		5.25	51.9	6	42.6
39.25	646.95	42.1	53.76		1.31	21.57	1.4	1.79		4.2	44.85	1.95	45.9
57.53	402.73	57.72	57.38		1.92	13.42	1.92	1.91		6.6	56.6	1.5	64.35
49.16	795.26	22.62	26.65		1.64	26.51	0.75	0.89
47.73	608.69	37.29	27.16		1.59	20.29	1.24	0.91
22.2	470.44	61.02	31.66		0.74	15.68	2.03	1.06
53.69	407.24	56.61	20.54		1.79	13.57	1.89	0.68
95.15	693.39	18.43	16.93		3.17	23.11	0.61	0.56
43.11	639.44	10.83	28.22		1.44	21.31	0.36	0.94
49.93	655.67	59.4	48.91		1.66	21.86	1.98	1.63
21.94	674.2	37.48	25.11		0.73	22.47	1.25	0.84
50.98	584.13	43.5	26.36		1.7	19.47	1.45	0.88
64.64	665.55	38.88	36.4		2.15	22.18	1.3	1.21
42.3	649.07	41.42	28.05		1.41	21.64	1.38	0.94
44.53	526.08	47.14	40.17		1.48	17.54	1.57	1.34
47.78	524.15	37.35	43.23		1.59	17.47	1.24	1.44
32.58	683.87	16.87	52.48		1.09	22.8	0.56	1.75
12.85	476.21	33.88	22.01		0.43	15.87	1.13	0.73
50.49	630.15	31.44	47.2		1.68	21	1.05	1.57
79.52	763.68	31.37	39.3		2.65	25.46	1.05	1.31
51.71	261.14	39.35	26.28		1.72	8.7	1.31	0.88
76.62	625.79	28.61	47		2.55	20.86	0.95	1.57
53.1	258.48	29.48	31.75		1.77	8.62	0.98	1.06
4.31	414.1	51.71	27.36		0.14	13.8	1.72	0.91
56.11	778.45	43.09	28.86		1.87	25.95	1.44	0.96
37.41	394.59	47.19	40.75		1.25	13.15	1.57	1.36
6.31	609.27	43.29	35.25		0.21	20.31	1.44	1.18
504.9	715.62	53.53	20.86		16.83	23.85	1.78	0.7
72.19	557.12	31.84	48.37		2.41	18.57	1.06	1.61
52.74	339.17	41.12	0.53		1.76	11.31	1.37	0.02
4.99	523.66	45.13	39.68		0.17	17.46	1.5	1.32
160.38	532.58	38.67	48.26		5.35	17.75	1.29	1.61
53.85	740.84	61.65	28.97		1.8	24.69	2.06	0.97
55.94	580.67	42.96	42.68		1.86	19.36	1.43	1.42
28.19	505.79	31.42	45.24		0.94	16.86	1.05	1.51
35.34	545.55	33.67	21.3		1.18	18.19	1.12	0.71
43.33	742.45	27.15	32.91		1.44	24.75	0.91	1.1
48.91	516.89	30.91	26.55		1.63	17.23	1.03	0.89
75.31	456.67	32.58	53.02		2.51	15.22	1.09	1.77
166.26	152.8	46.96	27.49		5.54	5.09	1.57	0.92
41.23		30.97			1.37		1.03
E				F
DMSO unstimulated	DMSO CXCL12	Dynasore CXCL12		DMSO unstimulated	DMSO CXCL12	Dynasore CXCL12
6.24	299.11	50.28		0	10.2	1.8
6.79	331.88	205.43		0	11.4	7.2
3.18	334.56	218.84		0	11.4	7.2
9.66	295.71	262.22		0.6	10.2	9
3.88	298.34	239.4		0	10.2	7.8
3.18	208.04	12.94		0	7.2	0.6
183.68	312.63	241.63		6	10.8	8.4
4.99	329.54	162.73		0	11.4	5.4
3.4	314.57	127.09		0	10.8	4.2
2.78	289.74	286.99		0	9.6	9.6
1.06	336.27	234.52		0	11.4	7.8
2.12	255	249.35		0	8.4	8.4
3.25	288.15	133.36		0	9.6	4.2
1.59	261.16	177.99		0	9	6
4.9	276.61	149.71		0	9.6	4.8
4.15	268.9	139.15		0	9	4.8
2.87	256.48	214.44		0	8.4	7.2
2.87	235.05	11.16		0	7.8	0.6
4.68	265.03	311.31		0	9	10.2
5.74	265.94	191.68		0	9	6.6
62.5	304.34	247.45		2.4	10.2	8.4
3.71	283.43	243.65		0	9.6	8.4
4.33	268.51	256.16		0	9	8.4
4.37	262.61	7.55		0	9	0
8.26	6.89	261.69		0	0	9
3.71	229.79	243.04		0	7.8	8.4
4.33	289.09	262.34		0	9.6	9
3.93	11.2	205.41		0	0.6	7.2
4.49	268.67	241.34		0	9	8.4
3.18	244.26	241.81		0	8.4	8.4
2.78	4.77	155.94		0	0	5.4
3.18	24.102	231.18		0	8.4	7.8
3.09	279.15	30.95		0	9.6	1.2
4.77	250.46	218.55		0	8.4	7.2
2.12	276.04	60.96		0	9.6	1.8
1.81	353.48	230.91		0	12	7.8
1.72	328.05	231.74		0	10.8	7.8
3.71	328.64	263.49		0	10.8	9
3.93	233.78	198.94		0	7.8	6.6
2.12	296.18	162.6		0	10.2	5.4
4.37	339.88	31.43		0	11.4	1.2
2.12	306.2	216.89		0	10.2	7.2
2.78	248.61	248.95		0	8.4	8.4
2.87	218.08	133.39		0	7.2	4.2
107.35	266.15	191.28		3.6	9	6.6
8.7	316.59	2.65		0	10.8	0
6.58	286.68	296.59		0	9.6	10.2
6.58	254.97	203.57		0	8.4	6.6
3.18	146.43	194.16		0	4.8	6.6
11.04	223.99	260.27		0.6	7.8	9
9.88	220.92	190.36		0.6	7.2	6.6
5.3	239.36	2.12		0	7.8	0
7.86	210.72	174.24		0	7.2	6
3.18	6.8	49.82		0	0	1.8
8.48	240.47	32.08		0	8.4	1.2
4.46	253.3	183.33		0	8.4	6
2.12	190.94	219.4		0	6.6	7.2
1.19	303.73	218.35		0	10.2	7.2
2.65	295.56	275.87		0	10.2	9
0.75	308.04	18.82		0	10.2	0.6

## Sheet: Figure 4
Figure 4
A
ICAM-1					VCAM-1
Control unstimulated	Control PMA	Chlorpromazine unstimulated	Chlorpromazine PMA		Control unstimulated	Control PMA	Chlorpromazine unstimulated	Chlorpromazine PMA
186.395	2017.69	144.218	1604.08		401.361	1634.01	288.435	1417.69
68.0272	1801.36	77.551	1848.98		53.0612	1648.98	160.544	1665.31
128.912	1800	95.5782	1665.31		758.163	1776.87	943.197	2770.07
B
ICAM-1					VCAM-1
DMSO unstimulated	DMSO PMA	Monodansylcadaverine unstimulated	Monodansylcadaverine PMA		DMSO unstimulated	DMSO PMA	Monodansylcadaverine unstimulated	Monodansylcadaverine PMA
186.395	2017.69	110.204	1711.56		401.361	1634.01	246.259	1541.5
68.0272	1801.36	118.367	2114.29		53.0612	1648.98	160.544	1665.31
113.946	2057.14	130.952	2138.78		416.327	1793.2	436.735	2201.36
C
ICAM-1					VCAM-1
Ethanol unstimulated	Ethanol PMA	Brefeldin A unstimulated	Brefeldin A PMA		Ethanol unstimulated	Ethanol PMA	Brefeldin A unstimulated	Brefeldin A PMA
89.7959	1922.45	99.3197	1922.45		570.068	1847.62	536.054	2029.93
84.6939	2299.32	58.8435	2613.61		513.265	2361.9	332.653	2551.02
253.061	2319.73	228.571	2506.12		1080.27	2695.24	953.741	3100.68
D
ICAM-1					VCAM-1
DMSO unstimulated	DMSO PMA	Exo1 unstimulated	Exo1 PMA		DMSO unstimulated	DMSO PMA	Exo1 unstimulated	Exo1 PMA
57.1429	2319.73	107.483	2295.24		590.476	2265.31	636.735	2058.5
40.8163	2454.42	43.8776	2559.18		51.7007	2567.35	310.884	2368.71
227.211	2238.1	167.347	2296.6		801.361	2746.94	930.612	2876.19

## Sheet: Figure 5
Figure 5
B
DMSO unstimulated	DMSO PMA	Dynasore unstimulated	Dynasore PMA
100	199.05	88.78	170.85
100	216.09	81.45	155.6
100	229.05	75.51	126.75
100	194.53	106.67	111.84
100	182.16	107.88	123.21
C
ICAM-1					VCAM-1
DMSO unstimulated	DMSO PMA	Cytochalasin D unstimulated	Cytochalasin D PMA		DMSO unstimulated	DMSO PMA	Cytochalasin D unstimulated	Cytochalasin D PMA
276.19	1571.43	112.925	1552.38		993.197	1839.46	917.007	1507.48
240.816	1825.85	236.735	1476.19		793.197	2017.69	885.714	2057.14
51.7007	2432.65	93.8776	2642.18		232.653	2272.11	798.639	2395.92
172.109	1646.6	59.8639	1370.07		122.109	1605.44	521.769	1274.83
D
ICAM-1					VCAM-1
DMSO unstimulated	DMSO PMA	Latrunculin A unstimulated	Latrunculin A PMA		DMSO unstimulated	DMSO PMA	Latrunculin A unstimulated	Latrunculin A PMA
276.19	1571.43	106.122	1480.27		682.993	1763.27	650.34	1570.07
129.252	1990.48	59.8639	1484.35		793.197	2017.69	870.748	1929.25
18.7075	1436.73	15.3061	842.177		149.66	1662.59	305.102	1212.24

## Sheet: Figure 6
Figure 6
B
DMSO unstimulated	DMSO PMA	Dynasore unstimulated	Dynasore PMA
0	1	0	0.245
0.021	1	0.013	0.198789
0.015109	1	0	0.028958
D
Dynole 31-2 unstimulated	Dynole 31-2 PMA	Dynole 34-2 unstimulated	Dynole 34-2 PMA
0.006017	1	0	0.137591
0.017126	1	0.139059	0.31446
0.037829	1	0.019286	0.372798
0.037242	1	0.337322	0.762852
F
Control siRNA unstimulated	Control siRNA PMA	Dynamin2 siRNA Oligo1 PMA		Control siRNA unstimulated	Control siRNA PMA	Dynamin2 siRNA Oligo2 PMA
0.00399	1	0.202402		0.00399	1	0.194908
0.042057	1	0.397248		0.042057	1	0.35048
0.005943	1	0.211671		0.0252419	1	0.100965
G
	unstimulated		PMA
eGFP DMSO	0.011779	0.020921	1	1
Rap1a WT eGFP DMSO	0.016739	0.041841	1.26906	1.41004
Rap1a G12V DMSO	0.102914	0.033473	1.25109	1.48954
eGFP Dynasore	0.015499	0.008368	0.130812	0.016736
Rap1a WT eGFP Dynasore	0.053317	0.020921	1.29944	0.623431
Rap1a G12V Dynasore	0.070056	0.054393	2.98636	4.12134

## Sheet: Figure 8
Figure 8
F
DMSO unstimulated	DMSO ICAM-1-Fc	DMSO ICAM-1-Fc/anti-CD3/anti-CD28	Dynasore unstimulated	Dynasore ICAM-1-Fc	Dynasore ICAM-1-Fc/anti-CD3/anti-CD28
0.096739	0.054545	1	0	0	0.051405
0.072255	0.0791	1	0.001956	0.000595	0
0	0	1	0	0	0
0	0	1	0	0	0

## Sheet: Figure 9
Figure 9
D
DMSO unstimulated	DMSO PMA	Dynasore unstimulated	Dynasore PMA
0.461538	0.480769	1	0.990385
0.6	0.471429	1	0.957143
0.471154	0.163462	1	0.961538
0.223881	0.19403	1	1.0597
0.146853	0.223776	1	1.00699
0.251282	0.25641	1	1.01026
E
DMSO unstimulated	DMSO PMA	Dynasore unstimulated	Dynasore PMA
1.36	100	2.94	130.32
5.45	100	5.76	123.03
6.58	100	2.89	88.42
9.39	100	23.1	111.17
F
DMSO unstimulated	DMSO Mn2+	Dynasore unstimulated	Dynasore Mn2+
0.002237	1	0	0.997763
0	1	0.004184	0.995816
0	1	0	1.21111
0	1	0.001307	0.861438
0	1	0.002041	0.877551
0	1	0.00339	1.03051
H
DMSO unstimulated	DMSO KIM185	Dynasore unstimulated	Dynasore KIM185
44.2177	1197.28	8.84354	59.8639
63.9456	930.612	7.48299	29.932
195.918	1010.88	38.4354	125.17
116.667	1225.85	19.3878	163.946

## Sheet: Figure 10
Figure 10
A
DMSO	Dynasore
51.3	10.2
86	8
47.6067	15.3233
91.6	37

## Sheet: S1 Figure
S1 Figure
C
Dynamin1	Dynamin2	Dynamin3
0.005	1	0.016
0.002	1	0.039
0.002	1	0.026
0.002	1	0.015
0.002	1	0.011

[truncated: 4 more sheets: S2 Figure, S3 Figure, S4 Figure, S5 Figure]
